# Supplementary material for: Novel NAC-loaded poly(lactide-co-glycolide acid) nanoparticles for cataract treatment: preparation, characterization, evaluation of structure, cytotoxicity, and molecular docking studies
Source: PeerJ. 2018 Jan 30;6:e4270. doi: 10.7717/peerj.4270 (PMC5796282; doi:10.7717/peerj.4270)
Supplement: Supplemental Information 4 [file peerj-06-4270-s004.xls]

## Sheet: Sayfa1
										Conc	Abs
										0.16	1.47
										0.14	1.308
y= 0.943										0.12	1.094
										0.08	0.768
x=0.10 çıktı										0.06	0.562
										0.02	0.203
										0.01	0.105
										0	0
Yükleme verimi %90
